# Supplementary material for: CD10 marks non-canonical PPARγ-independent adipocyte maturation and browning potential of adipose-derived stem cells
Source: Stem Cell Res Ther. 2021 Feb 4;12:109. doi: 10.1186/s13287-021-02179-y (PMC7863460; doi:10.1186/s13287-021-02179-y)
Supplement: Supplementary file 1 — Additional file 1. [file 13287_2021_2179_MOESM1_ESM.zip]

Archive with 2 entries (2 files):
- CD10 SI Final.docx
- Table S4 Final.pdf
